# Supplementary material for: 3D particle averaging and detection of macromolecular symmetry in localization microscopy
Source: Nat Commun. 2021 May 14;12:2847. doi: 10.1038/s41467-021-22006-5 (PMC8121824; doi:10.1038/s41467-021-22006-5)
Supplement: Supplementary file 10 — Source Data [file 41467_2021_22006_MOESM10_ESM.xlsx]

## Sheet: Figure_1c
PAINT
photon_count	DOL(%)	error_mean	error_std
1000	30	23.2672	4.33285
1000	50	8.57006	1.02182
1000	75	5.70782	0.490486
2000	30	7.9929	2.3689
2000	50	3.84848	0.154262
2000	75	2.94969	0.15344
5000	30	5.6682	2.37609
5000	50	3.54625	1.11234
5000	75	2.26281	0.268972
STORM
photon_count	#loc/particle	error_mean	error_std
1000	717	27.2853	4.03175
1000	293	28.655	3.47409
1000	150	23.3228	2.74319
1000	80	24.1866	2.03584
1000	42	26.2081	1.56273
1000	80	34.1908	3.18154
2000	717	6.00438	0.327892
2000	293	6.25984	0.176258
2000	150	7.67849	0.683271
2000	80	8.79958	0.61793
2000	42	10.7948	0.523148
2000	80	15.0693	1.86928
5000	717	5.43208	0.332165
5000	293	5.77267	0.787561
5000	150	5.91129	0.582221
5000	80	5.9855	0.346609
5000	42	5.91005	0.262813
5000	80	7.16426	0.671494

## Sheet: Figure_1d
#particles	error_mean	error_std
20	20.0425	14.0751
50	8.63111	3.14946
100	7.43745	2.08517
200	7.96415	2.53784

## Sheet: Figure_1e
#particles	error_mean	error_std
20	13.6583	4.35655
50	9.2366	2.2366
100	7.45687	1.95863
200	6.27826	1.82366

## Sheet: Figure_2b
histogram			fit
z(nm)	Frequency		z(nm)	Frequency
-156.95	3		-131.011	37.4425
-146.85	8		-128.263	46.614
-136.75	19		-125.515	56.9752
-126.65	57		-122.766	68.0382
-116.55	105		-120.018	81.38
-106.45	168		-117.269	100.338
-96.35	289		-114.521	123.616
-86.25	415		-111.772	144.585
-76.15	557		-109.024	160.388
-66.05	822		-106.276	175.385
-55.95	1316		-103.527	196.101
-45.85	2248		-100.779	226.231
-35.75	3068		-98.0304	264.91
-25.65	2190		-95.282	308.096
-15.55	1507		-92.5336	350.086
-5.45	1418		-89.7851	383.828
4.65	1728		-87.0367	405.825
14.75	2707		-84.2883	423.261
24.85	3131		-81.5399	451.504
34.95	1874		-78.7915	500.109
45.05	1118		-76.043	562.276
55.15	748		-73.2946	626.924
65.25	487		-70.5462	695.631
75.35	303		-67.7978	773.461
85.45	259		-65.0494	858.215
95.55	173		-62.301	955.93
105.65	116		-59.5525	1088.3
115.75	71		-56.8041	1266.58
125.85	40		-54.0557	1477.73
135.95	28		-51.3073	1710.24
146.05	11		-48.5589	1971.55
156.15	12		-45.8104	2268.26
166.25	7		-43.062	2576.2
176.35	2		-40.3136	2832.93
186.45	1		-37.5652	2971.87
			-34.8168	2959.24
			-32.0684	2803.09
			-29.3199	2555.35
			-26.5715	2285.74
			-23.8231	2038.88
			-21.0747	1829.37
			-18.3263	1664.44
			-15.5778	1546.21
			-12.8294	1466.96
			-10.081	1425
			-7.33259	1420.78
			-4.58417	1443.52
			-1.83576	1489.15
			0.912662	1571.14
			3.66108	1700.58
			6.4095	1877.43
			9.15792	2099.32
			11.9063	2364.73
			14.6548	2665.13
			17.4032	2953.97
			20.1516	3141.51
			22.9	3157.33
			25.6484	2996.28
			28.3968	2704.82
			31.1453	2356.01
			33.8937	2019.11
			36.6421	1727.68
			39.3905	1483.3
			42.1389	1284.74
			44.8874	1129.88
			47.6358	1006.41
			50.3842	905.466
			53.1326	823.071
			55.881	747.168
			58.6294	668.106
			61.3779	589.811
			64.1263	518.169
			66.8747	452.404
			69.6231	391.419
			72.3715	340.535
			75.1199	306.868
			77.8684	290.314
			80.6168	281.542
			83.3652	269.819
			86.1136	250.434
			88.862	225.388
			91.6105	201.785
			94.3589	184.562
			97.1073	169.891
			99.8557	153.404
			102.604	136.806
			105.353	120.876
			108.101	104.605
			110.849	89.7058
			113.598	77.6698
			116.346	67.1358
			119.095	56.9204
			121.843	48.8907
			124.591	44.2718
			127.34	39.8791
			130.088	33.1811
			132.837	26.9773
			135.585	24.8003
			138.334	24.9781
			141.082	23.1593

## Sheet: Figure_2c
histogram			fit
z(nm)	Frequency		z(nm)	Frequency
1.895	10		4.1218	19.1761
5.685	24		5.27324	23.3242
9.475	37		6.42468	27.6182
13.265	54		7.57612	31.9778
17.055	67		8.72756	36.3602
20.845	98		9.879	40.767
24.635	151		11.0304	45.2277
28.425	248		12.1819	49.804
32.215	367		13.3333	54.5882
36.005	605		14.4848	59.7334
39.795	1024		15.6362	65.4661
43.585	1627		16.7876	72.1092
47.375	2238		17.9391	80.0562
51.165	2055		19.0905	89.7308
54.955	1644		20.242	101.542
58.745	1108		21.3934	115.822
62.535	705		22.5449	132.798
66.325	451		23.6963	152.591
70.115	326		24.8477	175.292
73.905	237		25.9992	201.076
77.695	172		27.1506	230.324
81.485	155		28.3021	263.745
85.275	112		29.4535	302.381
89.065	75		30.6049	347.567
92.855	64		31.7564	400.797
96.645	39		32.9078	463.651
100.435	39		34.0593	537.619
104.225	25		35.2107	624.067
108.015	17		36.3621	724.049
111.805	14		37.5136	838.098
115.595	7		38.665	965.86
119.385	4		39.8165	1105.67
123.175	5		40.9679	1254.17
126.965	3		42.1193	1406.02
130.755	1		43.2708	1554.13
134.545	2		44.4222	1690.22
138.335	0		45.5737	1805.84
142.125	0		46.7251	1893.6
145.915	0		47.8765	1948.18
149.705	0		49.028	1967.03
153.495	0		50.1794	1950.41
157.285	0		51.3309	1901.08
161.075	0		52.4823	1823.6
164.865	1		53.6337	1723.62
168.655	0		54.7852	1607.22
172.445	0		55.9366	1480.35
176.235	0		57.0881	1348.49
180.025	0		58.2395	1216.36
183.815	1		59.391	1087.84
187.605	1		60.5424	965.994
			61.6938	853.05
			62.8453	750.516
			63.9967	659.216
			65.1482	579.324
			66.2996	510.433
			67.451	451.644
			68.6025	401.754
			69.7539	359.43
			70.9054	323.397
			72.0568	292.545
			73.2082	265.977
			74.3597	242.989
			75.5111	223.002
			76.6626	205.5
			77.814	189.981
			78.9654	175.991
			80.1169	163.128
			81.2683	151.096
			82.4198	139.717
			83.5712	128.922
			84.7226	118.697
			85.8741	109.059
			87.0255	100.015
			88.177	91.564
			89.3284	83.6952
			90.4798	76.3969
			91.6313	69.6589
			92.7827	63.475
			93.9342	57.8407
			95.0856	52.7597
			96.2371	48.2249
			97.3885	44.2073
			98.5399	40.6393
			99.6914	37.4221
			100.843	34.445
			101.994	31.6172
			103.146	28.8883
			104.297	26.2551
			105.449	23.7455
			106.6	21.4025
			107.751	19.2597
			108.903	17.323
			110.054	15.5723
			111.206	13.9652
			112.357	12.4675
			113.509	11.0604
			114.66	9.7535
			115.812	8.56951
			116.963	7.53341
			118.114	6.65043

## Sheet: Figure_2d
histogram			fit
z(nm)	Frequency		z(nm)	Frequency
1.35	6		3.53409	12.8225
4.05	18		4.63414	15.4116
6.75	15		5.73419	18.1564
9.45	31		6.83424	21.0657
12.15	33		7.93429	24.1641
14.85	49		9.03434	27.4828
17.55	61		10.1344	31.0507
20.25	66		11.2344	34.8866
22.95	89		12.3345	38.9849
25.65	120		13.4345	43.3192
28.35	144		14.5346	47.8433
31.05	202		15.6346	52.5237
33.75	295		16.7347	57.3735
36.45	362		17.8347	62.4873
39.15	548		18.9348	68.0407
41.85	762		20.0348	74.2794
44.55	1052		21.1349	81.4775
47.25	1365		22.2349	89.8975
49.95	1436		23.335	99.7756
52.65	1398		24.435	111.315
55.35	1185		25.5351	124.731
58.05	910		26.6351	140.255
60.75	699		27.7352	158.172
63.45	521		28.8352	178.798
66.15	378		29.9353	202.496
68.85	297		31.0353	229.709
71.55	244		32.1354	260.962
74.25	181		33.2354	296.898
76.95	149		34.3355	338.28
79.65	113		35.4355	385.914
82.35	97		36.5356	440.576
85.05	83		37.6356	502.839
87.75	61		38.7357	572.956
90.45	51		39.8357	650.66
93.15	42		40.9358	734.98
95.85	28		42.0358	824.101
98.55	31		43.1359	915.305
101.25	18		44.2359	1005.05
103.95	11		45.336	1089.21
106.65	14		46.436	1163.48
109.35	7		47.5361	1223.82
112.05	8		48.6361	1266.92
114.75	6		49.7362	1290.59
117.45	1		50.8362	1293.89
120.15	3		51.9363	1277.22
122.85	2		53.0363	1242.17
125.55	0		54.1364	1191.24
128.25	0		55.2364	1127.57
130.95	0		56.3365	1054.61
133.65	1		57.4365	975.85
			58.5366	894.568
			59.6366	813.626
			60.7367	735.338
			61.8367	661.397
			62.9368	592.887
			64.0368	530.391
			65.1369	474.086
			66.2369	423.861
			67.337	379.392
			68.437	340.198
			69.5371	305.715
			70.6371	275.318
			71.7372	248.427
			72.8372	224.543
			73.9373	203.257
			75.0373	184.247
			76.1374	167.261
			77.2374	152.098
			78.3375	138.579
			79.4375	126.54
			80.5376	115.818
			81.6376	106.231
			82.7377	97.5898
			83.8377	89.7151
			84.9378	82.4501
			86.0378	75.6923
			87.1379	69.3802
			88.2379	63.4973
			89.338	58.0391
			90.438	53.0016
			91.5381	48.3787
			92.6381	44.154
			93.7382	40.3066
			94.8382	36.8033
			95.9383	33.6009
			97.0383	30.6431
			98.1384	27.8719
			99.2384	25.2447
			100.338	22.7451
			101.439	20.3852
			102.539	18.1967
			103.639	16.2159
			104.739	14.463
			105.839	12.9387
			106.939	11.6223
			108.039	10.48
			109.139	9.47392
			110.239	8.56806
			111.339	7.73147
			112.439	6.93924

## Sheet: Figure_2e
theta_top		theta_bottom
225.269		144.644
322.44		257.825
265.5		267.739
343.866		267.379
91.7284		262.343
63.2328		250.572
119.899		274.441
174.788		273.747
352.144		248.722
91.4778		355.37
355.798		286.221			Note:
341.476		329.522			unit is degree
25.7864		35.8041			use polarhistogram() matlab function with 90 bins to reproduce the graph
270.03		145.724
262.223		339.506
348.661		105.348
103.15		106.02
266.117		92.0865
77.411		260.166
200.398		252.99
202.341		185.978
345.938		137.634
130.661		137.165
340.362		160.604
5.90052		311.389
10.0973		274.003
351.993		251.238
194.688		286.818
355.218		305.139
179.136		87.1225
203.751		79.7689
87.191		299.882
359.144		205.106
92.3465		70.6217
79.3562		63.8775
3.47238		143.266
206.984		289.721
22.8094		160.375
207.299		293.748
197.965		292.43
202.882		90.9952
172.148		310.021
201.66		295.93
6.41756		255.89
88.4544		163.095
151.593		306.823
149.457		304.151
147.261		317.942
35.469		259.659
318.774		117.39
36.0535		349.961
241.012		329.313
96.3324		206.222
157.798		254.007
155.245		312.237
32.5435		342.457
319.198		245.465
45.9683		203.77
179.566		258.31
44.1965		343.473
160.454		259.56
331.668		206.58
341.531		135.62
202.436		264.657
28.2972		255.812
30.2154		263.403
186.087		337.724
33.0587		8.19542
32.3795		165.348
190.655		168.033
331.76		203.414
128.38		208.644
125.621		307.59
132.166		254.948
168.888		251.328
312.375		297.407
306.844		206.397
175.438		249.465
175.58		270.021
283.685		262.05
29.6493		124.281
288.638		184.514
313.406		198.428
296.171		165.897
120.128		255.115
294.209		211.968
60.9996		257.569
52.2367		252.858
58.7496		5.31334
37.6258		260.113
54.9844		208.229
253.371		253.226
299.625		171.75
167.713		161.221
34.569		298.6
41.0445		105.018
131.932		167.39
357.108		292.641
17.411		294.554
177.215		293.104
271.891		133.916
312.485		109.779
27.1575		180.644
263.871		242.486
51.4382		201.651
241.752		155.135
172.754		175.102
251.205		16.2347
293.68		1.58727
174.831		77.3963
304.895		20.0005
167.566		48.5847
142.128		296.009
132.64		349.311
131.662		15.8999
83.6859		347.258
252.635		299.249
267.935		162.119
321.806		43.6405
332.283		287.811
347.308		55.131
23.0261		88.8443
37.9619		292.39
299.752		295.13
31.1917		282.737
63.1515		288.59
312.034		210.426
310.327		175.801
302.009		335.266
350.478		342.385
343.44		175.966
128.429		183.237
47.2887		170.391
34.4714		302.481
350.784		311.217
95.8086		21.2382
282.762		32.266
118.89		40.8583
296.546		353.067
213.65		113.417
42.9245		142.425
61.4373		82.2108
41.2625		108.836
12.54		101.032
101.069		42.051
89.6227		350.726
357.768		115.146
296.413		344.029
58.6963		348.481
92.442		203.272
107.506		118.166
98.3925		295.9
359.203		202.066
111.044		157.276
294.828		201.781
352.009		196.366
285.397		118.109
116.724		84.5064
51.8824		314.377
43.0872		193.888
22.2908		217.467
283.063		56.4927
300.711		121.528
296.374		80.935
295.057		252.635
288.327		245.703
342.336		144.25
32.1464		295.4
359.785		228.23
110.463		92.598
92.8491		308.193
341.869		232.982
348.897		95.6019
350.994		111.988
301.43		122.025
257.887		310.868
302.139		121.149
288.433		75.24
354.846		75.4569
354.964		45.0567
287.761		87.7116
259.125		112.229
257.856		36.1911
27.451		297.649
294.765		255.242
144.599		68.6722
336.201		296.284
343.405		73.5061
116.637		51.0777
133.748		34.3896
172.701		148.599
318.876		302.748
357.452		243.045
333.472		247.998
181.941		229.59
69.5915		28.5676
157.78		71.3211
179.621		259.682
2.0316		79.3367
137.73		253.325
34.6845		339.012
68.4952		288.527
335.23		267.639
345.651		226.433
308.874		297.992
347.858		264.1
319.766		282.721
319.076		229.967
163.355		250.958
339.249		79.4228
74.2348		202.844
18.2382		120.653
346.607		287.135
65.1427		287.78
10.5715		176.99
123.266		24.9864
128.077		9.39511
125.781		9.10031
132.955		186.304
177.747		215.79
178.896		57.4786
5.04452		244.881
12.5062		287.18
5.65231		67.7398
212.16		335.247
89.0028		328.343
171.319		189.803
162.494		230.517
177.03		274.585
246.788		263.483
11.0607		273.319
176.561		95.6177
124.584		242.814
313.846		110.404
311.433		81.2452
47.9852		249.599
357.756		342.358
84.1076		175.227
99.2259		245.91
263.136		339.807
102.385		93.986
4.1595		117.707
0.0969655		118.325
4.91579		159.657
121.606		24.2691
37.9586		113.603
261.104		114.631
252.222		89.2226
313.739		23.583
129.097		25.7125
306.382		73.3676
137.826		22.9282
66.6601		23.1549
309.108		339.902
19.547		210.818
354.403		126.75
145.349		299.603
128.99		294.402
214.729		304.46
220.903		74.5698
62.3505		193.264
268.027		127.068
265.715		51.4413
268.686		229.303
7.16363		77.9434
27.5774		182.165
117.903		37.9844
258.227		82.8827
281.234		238.645
240.891		3.12962
258.024		344.201
197.025		334.909
89.9419		347.44
125.888		21.1915
213.457		126.318
339.719		205.994
346.823		83.3318
272.014		244.839
87.7292		123.27
198.402		223.941
77.3006		218.717
92.5089		212.615
41.6682		58.373
223.658		63.7615
271.14		358.578
102.795		275.491
94.4465		204.606
273.237		327.756
284.43		65.3046
78.0212		35.1146
352.939		30.8143
293.229		65.6773
351.653		264.165
201.74		67.591
258.358		79.9543
231.864		22.6262
340.871		28.8712
253.093		34.6946
12.8308		42.3282
71.3526		345.037
246.3		101.507
77.4214		52.4125
348.265		261.116
196.984		335.934
286.285		285.295
346.363		269.428
333.871		20.2964
248.212		289.977
251.236		196.893
333.72		304.343
256.745		291.386
102.614		72.1431
96.9908		225.11
50.3098		261.99
252.082		204.967
249.845		198.435
251.331		73.4409
101.154		90.8196
144.044		200.522
189.386		17.0621
60.152		223.878
188		187.597
182		186.567
86.6573		174.09
92.4202		206.74
321.122		27.9946
88.6004		246.692
24.2368		221.764
288.726		221.974
120.664		172.956
132.243		25.462
313.287		42.2825
344.722		268.42
122.421		303.879
129.688		59.1819
57.0706		125.406
66.1043		18.4441
76.6748		172.729
351.845		210.856
124.975		216.321
102.335		89.7289
116.139		28.8316
154.454		31.2309
157.961		359.914
285.174		28.2469
291.821		321.431
351.866		263.806
349.739		22.1554
339.665		229.348
113.859		303.897
131.289		20.5733
122.144		72.265
220.851		31.512
115.056		234.678
112.642		46.0206
205.63		23.9433
215.906		258.734
317.205		233
315.194		338.272
109.727		339.624
211.387		346.19
305.528		125.799
2.59553		223.56
29.47		25.0575
134.813		99.3065
359.523		358.196
124.979		335.533
47.3342		260.506
15.6976		6.101
92.9415		173.33
0.490654		125.249
326.741		254.995
250.705		172.08
130.039		80.7379
349.885		270.125
33.9603		317.991
202.436		289.841
288.833		347.229
116.118		136.934
295.431		160.138
215.647		264.516
91.1231		280.409
90.9675		254.491
85.3683		268.949
94.3438		251.832
56.2422		175.097
76.3198		169.4
142.507		165.753
118.526		166.528
123.124		171.091
195.783		349.684
334.66		357.28
310.876		335.99
96.3297		247.622
359.322		282.675
308.224		256.417
161.995		272.481
298.26		239.867
313.579		238.742
163.785		155.75
335.432		331.58
324.34		326.192
145.974		314.266
136.348		178.426
129.82		6.48836
220.736		208.993
343.738		207.01
299.156		229.533
354.33		340.12
144.971		32.877
123.75		98.0327
351.552		30.0597
47.9651		187.284
165.223		66.9608
344.368		296.361
321.418		12.1478
171.258		344.624
152.579		330.04
335.864		287.879
71.752		338.244
9.37556		322.215
129.352		341.603
35.7752		95.5385
147.852		19.3914
350.213		132.282
226.211		98.4505
79.7747		210.446
178.334		268.858
304.238		5.56607
177.221		273.129
201.818		324.833
301.98		102.507
278.3		14.9918
327.527		332.861
192.886		126.99
195.709		245.758
190.953		219.077
70.5496		181.577
125.096		339.689
181.823		29.0073
338.412		27.718
321.095		33.3848
117.674		182.407
158.209		187.363
191.723		190.231
172.486		122.348
169.142		134.782
179.267		155.259
169.796		119.25
184.773		129.212
185.326		36.9544
192.521		104.866
190.205		200.307
167.037		196.171
75.502		200.051
245.559		19.253
247.506		136.807
83.4851		115.257
69.2719		68.3187
351.222		340.735
355.733		11.3431
106.352		26.4878
304.405		215.605
59.5756		318.624
244.202		329.607
80.3057		19.4826
330.83		11.8882
343.492		15.6246
177.433		134.662
344.524		331.907
76.403		252.431
87.9956		253.903
308.967		79.3769
339.277		289.717
340.847		20.3835
88.88		24.9306
185.44		29.3601
39.8003		344.215
182.576		16.0135
76.8514		35.6249
320.875		36.0485
38.2015		292.785
327.577		306.318
335.764		227.414
188.38		206.1
332.29		131.651
201.953		305.506
177.395		301.204
185.665		226.131
323.422		31.8644
175.429		305.842
129.693		210.377
203.613		260.23
71.0989		237.543
159.329		230.985
254.022		235.781
66.9217		187.013
78.831		236.125
45.0615		273.161
25.9295		34.213
272.594		262.957
40.3437		262.215
154.35		359.209
70.479		315.734
329.527		314.785
88.2089		245.101
70.7312		265.671
118.51		74.0709
206.787		112.258
147.332		230.038
71.3842		73.0644
223.779		134.956
175.643		262.991
147.256		326.937
72.2736		265.404
75.1229		268.773
272.127		276.628
268.501		273.689
176.063		225.252
42.3662		140.931
182.564		175.492
197.018		182.389
35.0482		74.1486
46.6716		105.881
250.898		277.403
185.336		284.586
94.0664		261.152
304.658		18.1756
243.995		284.509
220.808		304.16
333.309		288.914
83.6568		250.478
45.298		289.183
36.1455		76.0924
4.11892		225.755
78.7068		108.939
200.091		294.326
259.002		175.795
283.947		162.375
30.758		239.755
33.9781		143.239
252.808		99.6566
307.103		171.168
310.46		293.32
310.275		292.952
334.297		296.715
243.512		284.397
127.979		117.073
140.5		222.729
309.862		216.823
45.6058		323.606
68.4801		270.439
17.3507		269.697
54.4268		110.894
47.7365		172.227
308.186		219.702
241.231		76.0216
222.715		94.8137
265.726		248.471
31.1681		112.618
36.255		186.754
80.0463		112.684
5.31924		293.692
352.772		140.519
40.7359		65.1258
121.218		245.631
300.365		117.355
287.574		253.604
261.438		111.586
270.672		105.786
5.94104		245.47
126.123		62.8928
130.125		141.692
254.121		103.865
269.365		210.663
169.408		304.191
284.869		202.177
254.606		247.68
254.333		112.14
267.231		254.032
45.3044		69.4979
17.9666		72.1046
53.8598		292.716
268.442		118.475
115.935		69.0411
127.819		74.0575
319.535		82.0536
2.29546		307.56
123.804		112.915
106.204		287.591
291.674		26.3602
230.799		221.226
247.743		259.191
283.172		282.267
263.204		60.4211
136.573		332.055
76.8468		29.0725
217.65		348.252
108.431		359.214
267.005		246.812
292.952		56.1108
237.599		70.7541
110.116		354.12
110.726		52.0675
4.80599		282.767
212.019		257.69
177.028		59.5434
72.5763		57.0138
109.178		287.297
89.9918		54.4283
224.665		34.5717
69.8329		262.011
83.3719		52.1546
87.697		33.3095
81.1466		334.836
105.152		349.072
113.635		27.5741
225.337		349.87
82.4354		154.265
177.466		240.563
253.056		250.44
228.388		36.8894
245.768		74.5654
124.027		237.64
85.5205		287.93
45.1464		287.2
355.314		340.57
244.718		297.568
63.7093		242.916
0.80939		348.973
123.413		343.001
65.8093		260.418
339.753		256.939
263.212		296.317
264.16		244.844
305.457		246.368
279.649		168.232
215.393		149.184
50.2022		294.927
182.12		110.345
171.904		160.672
89.2732		263.451
191.292		158.633
352.723		252.597
25.4823		114.803
65.6591		92.082
215.468		114.224
280.138		241.202
214.137		255.648
220.876		341.538
35.1225		205.172
11.9969		68.0362
280.571		175.941
35.1214		341.522
122.021		54.7022
38.1036		330.706
273.837		254.412
266.375		306.597
157.545		291.079
310.154		211.378
209.849		271.886
172.375		271.136
205.448		60.633
348.405		127.901
336.584		78.2343
171.389		84.6602
327.768		268.892
71.8789		239.698
186.043		297.864
6.57488		35.0571
218.569		32.4752
3.73719		287.521
119.182		17.9852
104.3		94.3182
0.176152		93.4362
124.701		28.5002
278.89		356.688
125.108		18.2038
268.57		288.416
159.516		209.323
262.564		248.023
139.732		22.1137
243.207		31.6977
238.513		23.9229
105.016		87.6703
62.2923		275.349
135.484		81.1142
127.61		305.816
272.869		80.6559
278.238		303.528
276.95		255.681
7.9503		250.363
357.355		318.153
328.484		101.373
324.305		25.946
26.8561		27.475
288.018		341.199
79.0791		20.3954
287.812		105.466
291.994		228.815
28.9013		10.1995
16.4191		310.89
223.906		303.584
79.8097		113.432
168.902		326.851
173.328		211.198
275.627		259.108
84.2293		233.249
99.8018		80.5991
60.3238		143.173
110.742		151.09
57.1645		151.861
94.269		222.087
73.6045		289.802
223.595		153.562
175.557		151.256
350.42		147.199
29.5211		152.531
262.89		240.466
178.656		74.3557
300.612		212.75
248.529		206.762
161.561		208.665
131.912		326.434
128.435		321.226
167.354		272.566
163.126		339.449
184.418		177.878
238.809		251.798
118.081		156.796
114.764		165.173
149.427		299.129
170.821		255.942
347.723		122.178
263.923		104.935
122.27		109.986
288.132		314.794
246.027		176.278
252.946		165.228
247.391		171.519
303.542		215.189
142.988		50.4774
114.451		112.589
127.578		164.844
87.8449		113.895
159.32		162.748
119.164		224.203
146.239		312.989
301.401		352.102
266.21		224.649
287.038		224.385
266.653		101.656
259.181		309.923
270.808		104.486
110.946		302.596
78.9083		306.33
69.4288		295.897
109.461		254.381
152.607		216.624
272.549		249.685
310.045		230.401
28.6128		108.57
158.766		105.641
115.503		116.298
267.03		45.294
267.666		92.3816
181.02		356.833
151.845		92.6437
53.695		91.5881
108.521		20.0826
104.693		346.015
60.1431		34.8881
202.129		320.943
42.2819		342.192
117.828		237.224
121.009		299.268
163.85		299.412
236.983		30.54
349.133		224.197
24.7974		95.1835
32.9496		220.902
290.41		127.726
128.284		116.476
125.323		125.382
48.002		104.226
128.315		77.1182
297.958		97.1394
305.855		55.7942
104.252		159.105
122.724		218.109
69.4252		75.584
210.427		74.3008
88.8914		112.055
142.967		103.77
340.008		72.0788
127.031		90.2323
269.311		238.497
32.8981		349.773
170.324		323.299
125.086		143.048
215.987		87.1749
161.687		198.566
77.3664		236.349
33.2898		114.517
166.587		111.231
125.816		152.43
171.596		252.968
68.4319		9.59138
125.017		142.959
354.374		322.471
40.2077		211.183
58.98		239.843
49.0235		170.271
100.132		17.5859
307.904		241.857
34.748		253.142
90.3853		103.447
14.0927		240.662
39.9819		306.048
330.907		301.595
353.949		208.906
62.0611		139.458
134.442		307.392
166.216		249.751
182.396		331.532
175.325		302.08
259.561		155.553
353.712		135.476
270.963		235.214
277.572		214.75
152.383		95.1807
303.033		69.6048
345.595		154.74
83.3896		69.1684
4.05737		140.105
109.01		233.069
328.685		203.22
330.61		116.227
310.161		45.1679
265.543		104.464
300.11		232.491
88.5386		81.3166
205.693		247.105
312.345		92.3258
74.5584		354.667
124.806		223.143
191.225		252.359
353.428		256.09
293.398		127.287
282.066		69.329
175.698		269.861
167.235		244.657
201.82		225.701
201.552		277.205
182.572		68.0132
42.1806		58.3144
81.0967		67.2837
138.724		154.284
271.055		179.255
118.556		252.057
303.918		255.653
112.616		215.344
129.042		204.875
33.8283		120.945
44.9068		213.086
198.263		220.051
345.269		195.719
28.3344		230.855
136.689		291.303
219.868		242.875
139.156		325.513
10.4285		188.537
138.553		255.424
143.788		244.918
145.491		242.868
347.072		320.916
91.0229		205.925
311.361		203.21
186.814		341.367
180.765		268.869
198.999		286.721
179.975		152.541
122.493		169.619
304.241		172.187
210.127		207.614
144.363		125.807
139.035		250.935
300.679		340.624
163.591		209.293
114.659		167.814
116.883		31.143
304.352		211.193
33.5954		306.054
249.504		90.4112
94.2938		153.252
92.5787		41.0423
271.448		338.296
21.7952		151.528
255.875		264.111
210.929		158.369
125.093		131.24
83.681		68.4693
353.688		28.7536
343.821		24.0161
18.5254		19.5161
218.018		167.925
265.986		29.7546
86.9145		158.568
44.2233		302.063
45.6493		83.5116
40.3853		167.15
269.335		81.4786
92.5856		28.567
266.107		30.4136
213.646		229.454
186.696		213.238
210.88		248.128
257.177		239.356
142.028		164.275
138.54		131.379
140.769		155.318
24.8932		162.431
120.1		249.271
77.4789		357.463
133.25		40.2916
120.802		160.368
284.682		15.8484
260.461		116.864
273.916		31.3419
125.891		122.568
79.3529		157.152
305.031		252.508
299.738		146.061
225.144		216.221
266.391		251.471
76.378		260.649
161.371		69.9233
114.889		69.3261
42.9257		42.9528
74.0905		154.369
80.5309		178.037
205.757		74.9021
353.677		270.73
339.024		261.431
222.003		273.232
20.5797		345.349
49.8307		229.872
22.9024		22.94
298.163		280.937
343.845		283.15
339.737		275.155
131.642		97.5289
76.3577		215.518
264.382		204.52
272.616		157.271
105.577		340.224
88.3569		177.51
270.904		336.77
241.315		118.165
243.66		311.361
117.292		160.319
316.78		304.956
259.924		303.721
256.744		314.279
53.5807		337.608
26.2678		130.928
104.724		5.91674
1.91409		6.96572
358.868		210.836
159.972		204.839
31.2117		207.179
142.44		256.078
356.211		163.56
330.527		287.644
250.843		264.693
259.501		252.059
132.687		251.959
81.8288		260.063
82.5039		219.917
278.13		266.947
156.339		262.453
268.96		253.666
338.299		255.44
269.93		259.132
333.148		159.944
168.602		79.7664
333.39		171.224
74.4757		180.531
172.776		175.611
147.485		57.7626
139.102		282.543
306.165		209.016
89.2444		208.91
5.34358		205.155
94.5707		205.213
144.886		201.365
163.482		305.966
359.862		272.045
298.484		335.199
323.843		309.377
315.337		221.589
96.6956		66.1063
83.6707		209.496
81.5677		329.34
82.0238		226.657
93.2131		309.13
106.311		71.0811
90.0444		229.927
330.098		164.257
326.698		286.395
310.06		190.327
264.182		12.5707
261.266		150.651
258.344		158.337
226.874		154.267
19.5957		290.096
210.111		56.4852
36.5785		216.213
263.253		184.069
176.523		221.641
85.963		160.196
85.9785		162.818
260.383		165.091
121.463		206.852
214.853		206.845
201.246		305.538
297.598		216.538
180.346		207.466
27.5872		142.709
276.694		136.001
341.791		298.996
307.515		12.1957
113.811		320.132
304.96		221.175
188.485		339.566
170.327		53.1837
124.816		190.663
173.757		151.188
272.555		336.696
103.996		43.0853
113.266		45.2634
115.226		289.261
349.816		285.676
36.8449		329.053
34.1583		127.936
35.7923		210.932
48.762		211.897
125.916		215.084
334.275		227.361
23.5482		89.0192
46.5009		288.33
296.457		323.011
119.818		200.579
123.038		126.249
208.12		135.606
38.3102		343.86
346.669		342.954
230.371		204.573
206.152		202.139
24.462		344.929
29.6903		327.784
34.1998		201.97
301.89		189.269
310.51		194.098
39.1717		336.602
214.01		251.778
114.187		198.335
113.473		185.765
97.6848		303.59
214.044		9.89832
13.4812		72.1554
210.929		249.172
237.923		233.018
240.156		0.0578807
37.9198		167.377
133.309		252.001
168.702		329.372
105.8		247.414
316.898		13.882
241.306		294.698
358.331		27.597
232.353		175.361
42.2416		250.451
212.52		356.285
323.311		170.995
292.904		214.118
259.914		13.979
240.034		27.9677
14.5701		107.463
26.2917		23.5655
34.37		208.006
74.7826		21.9125
69.3066		19.3929
233.137		7.55866
317.613		8.1056
214.74		182.381
22.827		81.4141
27.6077		80.0825
206.168		2.13576
33.0365		352.475
216.521		69.5186
265.915		358.847
120.536		82.475
6.43578		210.84
356.642		197.376
250.495		83.6907
94.298		168.197
314.685		81.0976
174.366		80.362
28.9308		80.0687
181.02		357.583
119.682		2.5686
171.831		232.229
302.945		293.536
78.0538		25.7245
101.099		8.9411
268.233		119.074
35.1971		129.466
357.085		214.766
50.225		141.573
40.2802		349.984
76.9323		75.2845
84.1258		79.0532
72.9222		75.5414
36.3135		86.9419
351.466		76.0564
56.5092		219.206
77.8146		300.214
166.438		212.941
163.279		303.096
158.443		202.777
67.0383		130.806
80.7381		190.744
193.151		247.389
355.061		132.303
351.486		73.3748
67.937		213.078
3.01495		193.765
343.376		98.6631
355.808		99.609
358.614		305.855
165.624		104.976
43.3615		116.629
167.815		151.2
112.065		115.272
163.395		121.845
104.177		326.601
56.7343		206.563
198.643		299.929
212.374		272.156
163.599		147.318
45.1163		341.125
227.346		64.1872
224.603		178.656
111.44		189.337
130.031		279.189
331.96		209.011
83.1017		202.984
21.0424		74.768
81.2504		70.567
14.1168		133.471
128.793		21.2151
206.831		285.244
218.389		196.965
222.987		218.05
11.3483		49.6849
221.747		113.589
31.2086		60.7774
16.9214		340.885
189.208		115.095
237.631		167.563
16.3685		313.965
128.118		159.237
117.469		144.345
28.6215		337.03
131.066		180.746
357.199		190.056
14.3025		36.4194
83.1493		156.208
218.595		75.9828
206.22		74.2498
227.552		193.001
205.402		32.703
304.076		138.241
308.058		144.491
305.492		80.7184
10.4665		128.507
170.287		113.487
164.297		187.8
205.636		182.996
89.3755		185.695
115.347		94.5228
40.7666		111.327
33.2648		163.73
37.6162		65.6148
343.764		103.231
120.365		188.211
45.9296		83.3254
167.228		205.399
111.02		126.275
159.164		247.812
353.943		356.547
353.012		62.2703
173.304		203.865
348.528		19.4645
115.931		64.736
342.547		288.543
352.419		206.868
266.279		261.515
41.2726		74.3833
41.2787		153.055
36.93		230.721
133.205		26.6003
39.069		24.2358
41.4534		243.369
45.746		215.833
347.474		296.872
334.876		217.226
359.058		354.466
265.166		29.1154
122.67		68.3774
10.2728		61.5776
167.33		41.838
158.461		62.3199
264.005		350.815
274.338		284.845
266.846		284.225
39.767		296.665
346.775		205.903
53.4814		63.4239
28.5611		248.925
353.336		240.023
351.44		35.825
117.14		18.3857
262.413		60.2638
340.736		211.961
173.992		262.664
333.404		213.021
258.018		264.843
93.3779		31.7879
121.528		60.4416
83.8634		65.5255
308.961		292.524
79.5052		68.8269
302.066		81.8556
314.668		42.9147
280.841		57.5462
306.181		262.311
292.951		20.0063
264.371		17.6831
230.506		68.7868
190.431		229.322
203.54		266.452
131.276		215.223
78.4135		350.585
118.037		260.103
340.497		112.547
307.868		289.914
267.249		198.622
132.142		269.603
115.989		185.143
72.2154		195.194
81.6955		307.932
137.908		235.449
326.299		257.801
228.173		148.072
320.72		250.399
329.516		199.094
39.5466		342.391
296.636		282.771
80.3063		202.301
128.256		92.9098
70.2964		110.648
208.83		247.183
120.365		3.41117
134.085		140.443
130.752		151.662
76.6674		250.425
131.922		113.602
64.7779		141.118
66.1298		180.82
101.036		201.978
345.274		208.639
354.627		250.437
241.056		253.413
236.169		259.481
229.093		261.395
87.3915		76.2748
175.92		80.7407
96.9775		43.6445
175.251		249.337
174.777		52.0607
319.866		261.289
16.1689		280.771
327.867		203.738
220.337		253.432
62.2529		93.0655
126.081		286.21
31.911		163.587
126.818		23.2648
118.504		54.1011
347.173		175.787
174.546		293.27
85.4739		99.9665
139.63		253.468
164.968		298.798
300.283		343.915
339.256		165.089
113.826		147.413
115.735		256.612
160.626		77.8365
165.937		166.212
122.028		320.999
304.295		333.282
255.729		312.838
128.356		7.59987
128.58		299.399
89.1182		232.882
358.555		251.601
300.631		247.375
82.1373		167.931
216.682		229.127
211.489		248.349
46.118		290.227
214.028		243.138
214.021		286.175
5.78492		279.875
225.455		12.7576
221.009		254.498
265.701		169.514
217.129		295.152
326.388		244.147
109.485		246.476
348.24		315.217
67.7797		180.811
227.979		197.336
217.055		108.865
49.8021		287.567
221.588		230.959
57.5464		243.274
55.3409		186.61
359.685		141.191
20.8514		156.932
303.205		167.954
329.396		236.365
343.376		246.248
322.337		325.714
321.622		261.465
38.487		256.02
259.699		256.2
319.455		201.49
211.021		19.0749
208.778		174.108
356.095		301.299
316.602		266.449
185.131		48.9917
287.585		62.3639
287.725		299.938
15.8711		302.383
357.43		175.908
190.27		310.428
170.569		335.793
260.206		299.773
82.8836		172.16
118.31		282.881
295.385		55.1263
260.352		246.291
334.939		169.268
81.8999		243.468
267.185		331.231
131.694		331.254
89.2403		103.065
91.0224		51.3471
352.463		205.503
286.279		205.091
114.56		244.03
197.62		311.554
287.776		312.271
353.185		303.821
183.118		42.6873
213.578		61.0848
256.391		304.933
90.9433		188.392
354.446		54.1156
35.891		242.344
307.282		49.2849
336.605		163.37
160.424		293.551
86.157		155.364
74.567		117.152
339.749		117.868
323.502		311.01
324.877		292.291
4.88045		122.241
283.498		217.685
356.183		206.663
40.5745		225.82
35.7465		240.288
82.4376		121.302
338.336		123.03
289.678		120.546
352.787		225.903
181.78		120.705
120.351		237.586
125.398		245.992
29.0107		253.883
178.267		36.6386
201.169		111.191
351.899		36.747
187.553		24.9437
149.644		88.6205
88.062		112.022
113.901		241.894
340.694		312.628
118.387		71.8745
1.44446		109.49
265.272		108.953
281.077		110.268
349.704		102.999
337.716		216.947
54.7171		75.735
54.5694		74.1809
83.5956		48.4253
48.7455		37.8289
75.4321		136.745
76.3055		83.4918
277.495		78.23
132.437		242.34
19.8906		42.4804
16.8419		139.782
347.769		292.753
247.741		168.443
89.9311		167.207
79.438		70.5875
85.5732		72.4094
23.4373		139.302
123.67		246.683
32.3026		78.2378
47.2273		346.036
88.5239		68.4581
349.411		343.882
347.883		243.946
2.67518		331.385
339.318		340.062
125.366		339.951
94.7906		172.577
102.626		343.627
94.3061		281.409
77.8574		64.3655
352.484		76.5174
357.749		57.548
73.6145		340.86
68.7704		298.462
338.947		247.68
34.9273		58.1347
193.026		226.157
99.5824		42.2097
248.251		341.671
108.838		312.367
341.666		292.531
341.422		254.631
335.632		114.352
262.956		135.13
325.422		326.114
352.283		238.41
357.262		306.261
98.1154		127.294
242.252		127.758
347.682		338.611
348.252		131.842
101.387		171.37
309.892		243.881
308.735		147.899
268.226		157.831
41.7283		203.494
18.9556		66.9196
255.679		254.05
261.383		337.171
173.759		344.704
133.406		230.542
253.488		244.052
258.505		212.184
126.09		347.337
124.296		6.52902
260.22		340.512
251.076		338.46
242.672		316.783
299.192		313.051
254.849		349.945
280.148		332.115
16.1281		163.884
319.19		348.091
117.767		196.376
46.1512		202.383
336.191		256.098
229.024		115.856
86.1969		117.437
134.108		341.088
282.902		346.079
171.21		261.199
117.763		328.363
134.281		354.203
330.613		152.597
304.029		206.02
246.893		248.26
339.953		333.652
334.951		79.9659
126.629		98.7546
85.7743		81.5747
39.7633		60.4696
36.5013		155.253
93.0299		75.4256
125.421		129.7
114.914		0.229239
30.3038		353.6
307.725		123.121
17.4573		265.326
161.547		70.4663
212.313		98.103
196.736		70.6838
40.6455		74.8998
110.139		28.0792
124.725		33.2792
83.5696		90.6905
30.3763		41.9745
326.834		38.5033
163.864		42.5607
313.869		317.678
327.682		51.7543
329.617		308.561
340.888		271.036
312.284		267.575
310.016		350.843
336.395		357.691
46.7393		263.915
109.382		165.393
53.4913		67.8804
118.219		161.882
308.139		223.341
343.172		67.7367
107.476		198.75
216.792		258.557
233.465		336.555
265.269		168.439
127.774		272.016
79.843		61.309
65.0149		224.522
166.359		309.31
127.451		280.638
121.053		202.66
124.661		340.771
250.605		57.7067
139.255		277.663
237.612		290.773
244.278		230.572
215.141		134.231
83.2654		120.947
259.203		256.815
170.512		122.839
122.407		107.706
322.108		68.9702
72.7845		56.0361
305.043		234.61
130.015		275.999
168.25		161.58
161.293		66.5697
221.549		321.432
68.8586		252.016
259.603		45.5302
251.403		254.584
121.241		220.125
156.732		191.015
356.181		60.6033
119.89		137.286
117.769		72.0094
117.779		306.988
64.7601		292.837
138.446		223.969
63.5481		301.738
335.125		279.223
346.797		194.104
154.086		196.586
133.737		204.815
130.474		171.636
130.785		26.6125
222.089		199.294
131.462		289.847
238.116		161.683
64.6341		330.988
148.79		93.2346
78.4099		87.7412
222.035		158.576
311.89		219.049
308.646		290.369
165.488		276.599
229.156		260.592
228.397		155.619
314.825		157.114
0.330946		174.731
321.487		290.572
350.803		70.9889
326.05		178.213
350.488		158.885
231.448		218.317
231.873		2.76932
181.414		183.688
155.885		186.832
167.274		269.907
350.508		79.8594
346.595		41.4211
131.315		78.8211
142.571		344.563
273.247		303.956
58.9887		334.834
320.756		265.107
272.074		154.881
66.1633		235.495
36.8138		26.4206
328.925		180.815
346.444		48.9506
153.041		196.876
341.79		211.509
221.838		151.257
188.312		60.1897
144.552		58.2471
128.248		122.364
2.76565		76.9297
254.967		67.6131
226.99		125.733
312.6		123.145
349.838		109.555
6.70646		70.4787
9.5084		340.024
250.729		114.256
163.644		99.2733
187.815		301.286
226.998		23.1866
256.996		159.201
356.164		162.263
128.482		55.5906
213.632		245.276
305.069		102.977
1.39085		110.048
169.298		355.045
170.19		182.583
209.411		12.8677
251.237		7.07601
274.711		25.1167
127.592		54.1992
112.913		101.409
256.772		154.148
175.857		162.842
166.928		242.383
172.538		37.2888
258.136		122.767
338.573		124.132
320.867		187.834
4.27504		185.306
67.4173		331.818
0.248511		314.395
127.08		27.9627
323.993		111.487
52.6532		37.56
54.6729		185.579
124.376		154.678
117.9		160.668
200.262		51.337
129.97		334.885
128.01		330.449
265.929		334.453
5.83206		32.3032
220.454		344.724
307.376		186.304
125.346		76.6596
186.428		54.7823
243.721		31.8665
198.599		310.712
268.778		48.7118
238.684		354.688
333.624		176.185
32.305		117.69
352.402		347.653
87.0058		344.233
224.132		339.595
110.354		115.657
112.066		221.561
44.0849		194.46
82.8818		348.383
134.546		299.108
213.041		212.459
248.108		342.759
168.364		59.3867
27.3948		61.6942
203.119		58.4511
219.716		278.065
95.5859		61.0576
254.982		184.157
86.4985		169.306
229.054		297.78
184.745		26.4467
53.281		114.481
66.0663		356.203
242.122		141.432
224.592		126.114
234.72		69.7957
162.639		58.9009
267.086		1.72352
32.4757		128.469
314.053		286.564
37.4143		282.837
35.4662		206.997
260.157		333.449
256.638		255.605
239.894		258.214
36.1222		170.568
213.651		177.223
251.36		304.424
268.191		228.1
244.868		227.251
164.119		212.581
128.695		244.125
132.291		333.94
139.957		184.049
87.0995		195.426
38.1979		205.484
213.458		209.765
242.432		205.459
81.4142		123.564
256.75		171.088
49.6566		236.025
31.3096		207.179
79.5177		156.327
28.5705		284.409
3.70619		201.879
270.543		207.439
295.986		168.969
33.1982		310.595
209.668		348.64
294.95		270.512
341.745		204.982
257.408		326.282
289.75		180.314
299.823		156.516
299.33		55.2723
301.219		266.888
308.079		158.49
307.314		208.904
268.895		202.344
294.912		224.848
110.424		130.92
268.509		296.132
216.172		338.27
208.376		335.345
232.147		65.1284
241.142		105.548
268.931		106.873
213.398		282.05
268.674		257.21
41.4884		33.0401
273.586		138.364
349.876		203.758
208.607		321.391
207.627		248.974
196.962		264.364
0.560805		216.461
181.69		172.73
34.908		242.735
199.387		216.409
182.801		166.903
265.022		162.087
7.53262		170.571
209.992		116.62
219.856		132.289
1.76073		220.822
356.835		247.619
312.329		51.5566
354.665		36.3697
30.6764		207.367
211.636		176.24
132.588		175.494
61.1825		247.234
72.1407		49.5254
191.977		222.659
129.021		113.243
3.34003		202.361
57.8489		254.16
357.78		109.927
186.355		218.429
106.594		188.354
127.828		204.15
125.694		38.1611
179.091		207.16
119.421		77.747
17.7747		261.127
6.87565		103.045
7.9466		174.485
9.33204		174.453
88.0306		231.534
62.9255		81.792
122.492		90.69
123.414		107.552
37.7776		352.33
129.677		203.126
138.698		195.447
146.783		250.789
145.446		199.863
109.629		190.759
182.685		77.8722
36.7733		205.239
221.991		193.984
34.2091		103.788
25.1119		221.615
35.3168		153.808
26.058		281.486
169.511		280.16
39.2784		114.836
144.726		327.167
1.52884		320.924
212.041		312.256
140.675		56.1434
171.29		342.386
351.881		334.641
278.383		106.231
27.7196		156.367
316.537		153.592
266.16		327.75
128.671		112.116
271.771		14.3991
31.5322		98.5806
299.061		263.461
306.546		342.03
305.405		260.227
248.705		263.071
268.799		342.524
126.07		353.778
318.347		343.573
33.897		88.7056
349.981		89.833
322.929		198.697
320.601		253.131
32.6256		22.937
267.961		15.0549
294.585		88.1838
123.965		222.49
257.627		82.1348
68.1923		85.4364
38.1244		283.297
302.047		123.109
297.058		37.2734
357.014		215.228
299.219		253.758
129.34		290.179
333.753		17.2798
61.9227		14.0148
351.003		56.5323
6.46632		23.9729
294.42		90.3279
211		87.2447
318.304		89.4918
35.4946		291.267
91.604		241.096
265.689		184.667
193.622		244.964
324.435		252.939
269.673		252.871
317.142		174.531
29.2021		285.228
31.9583		194.72
85.2739		235.623
74.8495		252.102
338.143		235.82
303.73		64.3562
235.343		251.391
258.728		263.666
21.9334		246.215
334.233		161.407
229.636		161.696
302.956		121.326
8.36781		159.287
352.638		60.4351
253.724		281.268
184.231		302.039
278.716		94.5115
330.601		117.045
306.296		111.917
27.8933		22.7899
129.181		115.204
219.912		115.554
25.3755		109.277
91.343		282.282
136.771		301.459
34.8101		291.226
29.7749		304.484
341.427		217.969
30.7757		61.0568
89.3112		14.5494
83.6834		353.718
136.652		208.486
119.182		300.684
130.92		245.889
85.6263		245.073
243.245		309.872
319.367		305.801
256.186		293.266
126.785		15.9197
359.843		74.4622
318.119		74.3872
322.916		178.895
35.3692		306.762
259.389		26.1178
126.798		329.634
121.719		311.849
263.899		338.029
239.217		67.6098
208.577		11.5307
337.166		79.5151
134.837		19.4204
222.623		88.2914
132.668		304.853
27.8585		351.68
224.894		62.0591
63.5855		135.299
222.075		128.376
338.98		228.637
345.599		214.276
337.27		212.683
32.7235		218.727
32.0297		359.641
56.9324		44.9879
225.813		177.104
47.4417		341.806
13.8621		184.319
348.753		95.0071
234.43		61.3446
330.352		309.097
135.176		338.111
219.93		43.5717
222.904		345.11
45.336		74.1821
20.9925		341.516
131.319		323.446
293.844		319.976
260.417		348.561
229.886		310.699
162.4		239.392
40.8782		21.5879
119.454		234.304
225.904		251.158
24.8991		251.569
219.631		231.826
74.0007		308.863
92.3789		340.407
215.879		311.926
223.546		233.056
208.116		305.624
221.009		310.022
33.1426		176.01
192.545		82.1647
188.501		331.026
77.9732		182.124
221.271		337.405
45.0731		320.377
85.6657		242.764
128.272		225.627
62.4205		236.028
77.2502		41.2728
145.757		177.078
351.636		104.133
19.5127		153.399
209.154		166.841
45.8128		197.73
319.301		172.706
85.3884		256.767
126.037		115.949
223.17		114.44
143.753		120.834
221.995		88.2614
27.1139		162.562
178.836		113.201
147.611		69.3823
119.094		254.284
127.728		70.15
312.009		79.6708
20.3467		259.403
36.1397		79.3517
221.905		111.89
181.411		121.827
61.9673		135.754
100.8		162.498
35.9562		72.941
312.671		12.237
28.5506		112.39
311.275		3.12023
67.0756		355.336
178.937		118.303
182.654		116.588
174.583		177.019
32.9031		166.139
12.3933		176.025
[truncated: 11,814 more rows]

## Sheet: Figure_2g
histogram			fit
z(nm)	Frequency		z(nm)	Frequency
-104.9	3		-84.9102	36.6933
-98.7	6		-83.2445	45.193
-92.5	11		-81.5788	54.3498
-86.3	26		-79.9132	63.8302
-80.1	66		-78.2475	73.418
-73.9	92		-76.5819	83.2899
-67.7	184		-74.9162	94.2713
-61.5	328		-73.2505	107.842
-55.3	588		-71.5849	125.637
-49.1	1062		-69.9192	148.7
-42.9	1987		-68.2535	177.078
-36.7	3195		-66.5879	210.259
-30.5	3476		-64.9222	248.097
-24.3	2238		-63.2566	291.388
-18.1	1313		-61.5909	341.683
-11.9	866		-59.9252	400.687
-5.7	636		-58.2596	469.944
0.5	659		-56.5939	550.937
6.7	884		-54.9283	645.617
12.9	1500		-53.2626	757.05
19.1	2287		-51.5969	889.779
25.3	3082		-49.9313	1049.01
31.5	3064		-48.2656	1238.88
37.7	2187		-46.5999	1460.72
43.9	1169		-44.9343	1712.29
50.1	672		-43.2686	1987.67
56.3	330		-41.603	2276.8
62.5	171		-39.9373	2565.16
68.7	85		-38.2716	2833.62
74.9	48		-36.606	3059.69
81.1	33		-34.9403	3219.9
87.3	11		-33.2747	3293.73
93.5	1		-31.609	3269.07
99.7	3		-29.9433	3147.04
105.9	5		-28.2777	2943.41
			-26.612	2684.76
			-24.9463	2400.82
			-23.2807	2117.35
			-21.615	1852.73
			-19.9494	1617.75
			-18.2837	1416.76
			-16.618	1248.62
			-14.9524	1108.33
			-13.2867	989.885
			-11.6211	889.216
			-9.9554	805.26
			-8.28973	738.699
			-6.62407	690.258
			-4.95841	659.891
			-3.29275	647.294
			-1.62709	652.359
			0.0385733	675.248
			1.70423	716.394
			3.3699	776.694
			5.03556	857.767
			6.70122	961.277
			8.36688	1087.75
			10.0325	1235.94
			11.6982	1403.19
			13.3639	1586.3
			15.0295	1781.95
			16.6952	1986.44
			18.3608	2195.05
			20.0265	2401.37
			21.6922	2597.28
			23.3578	2772.89
			25.0235	2916.33
			26.6892	3013.64
			28.3548	3050.8
			30.0205	3018.23
			31.6861	2915.25
			33.3518	2751.05
			35.0175	2541.05
			36.6831	2302.07
			38.3488	2049.66
			40.0144	1797.7
			41.6801	1558.24
			43.3458	1339.85
			45.0114	1146.24
			46.6771	976.776
			48.3428	828.824
			50.0084	699.935
			51.6741	588.569
			53.3397	493.583
			55.0054	413.516
			56.6711	346.375
			58.3367	289.978
			60.0024	242.306
			61.668	201.77
			63.3337	167.285
			64.9994	138.268
			66.665	114.419
			68.3307	95.4006
			69.9964	80.628
			71.662	69.2833
			73.3277	60.4686
			74.9933	53.3051
			76.659	47.0261
			78.3247	41.0895
			79.9903	35.2543

## Sheet: Figure_2h
histogram			fit
z(nm)	Frequency		z(nm)	Frequency
1.29	1		11.4756	9.31133
3.87	2		12.4232	10.7432
6.45	7		13.3709	12.4771
9.03	7		14.3185	14.5384
11.61	5		15.2662	16.9476
14.19	11		16.2138	19.7245
16.77	20		17.1615	22.9036
19.35	27		18.1091	26.5356
21.93	39		19.0567	30.6936
24.51	53		20.0044	35.4729
27.09	104		20.952	40.9912
29.67	120		21.8997	47.3816
32.25	192		22.8473	54.7863
34.83	310		23.795	63.3643
37.41	394		24.7426	73.2885
39.99	555		25.6902	84.7552
42.57	855		26.6379	97.9917
45.15	1111		27.5855	113.26
47.73	1472		28.5332	130.848
50.31	1770		29.4808	151.054
52.89	1823		30.4285	174.177
55.47	1677		31.3761	200.486
58.05	1496		32.3237	230.241
60.63	1081		33.2714	263.72
63.21	834		34.219	301.25
65.79	620		35.1667	343.252
68.37	472		36.1143	390.244
70.95	324		37.062	442.821
73.53	229		38.0096	501.576
76.11	171		38.9572	566.992
78.69	133		39.9049	639.325
81.27	96		40.8525	718.513
83.85	60		41.8002	804.098
86.43	32		42.7478	895.171
89.01	41		43.6955	990.359
91.59	33		44.6431	1087.82
94.17	14		45.5907	1185.26
96.75	24		46.5384	1280
99.33	11		47.486	1369.09
101.91	9		48.4337	1449.47
104.49	9		49.3813	1518.16
107.07	4		50.329	1572.54
109.65	3		51.2766	1610.45
112.23	4		52.2243	1630.48
114.81	0		53.1719	1631.93
117.39	1		54.1195	1614.94
119.97	1		55.0672	1580.41
122.55	2		56.0148	1529.96
125.13	1		56.9625	1465.76
127.71	1		57.9101	1390.4
			58.8578	1306.71
			59.8054	1217.6
			60.753	1125.83
			61.7007	1033.88
			62.6483	943.856
			63.596	857.363
			64.5436	775.534
			65.4913	699.059
			66.4389	628.261
			67.3865	563.184
			68.3342	503.706
			69.2818	449.602
			70.2295	400.626
			71.1771	356.513
			72.1248	316.995
			73.0724	281.772
			74.02	250.522
			74.9677	222.886
			75.9153	198.47
			76.863	176.863
			77.8106	157.666
			78.7583	140.501
			79.7059	125.057
			80.6535	111.084
			81.6012	98.4103
			82.5488	86.9471
			83.4965	76.6592
			84.4441	67.5498
			85.3918	59.6117
			86.3394	52.8152
			87.287	47.0815
			88.2347	42.2829
			89.1823	38.2597
			90.13	34.8391
			91.0776	31.8616
			92.0253	29.195
			92.9729	26.7465
			93.9205	24.4548
			94.8682	22.2866
			95.8158	20.2277
			96.7635	18.2802
			97.7111	16.4546
			98.6588	14.7655
			99.6064	13.231
			100.554	11.8587
			101.502	10.6481
			102.449	9.58344
			103.397	8.6414
			104.345	7.79373
			105.292	7.01446

## Sheet: Figure_2i
histogram			fit
z(nm)	Frequency		z(nm)	Frequency
1.2	1		14.8741	10.8941
3.6	0		15.7523	12.9189
6	1		16.6305	15.3342
8.4	3		17.5087	18.2105
10.8	3		18.3868	21.625
13.2	7		19.265	25.6603
15.6	8		20.1432	30.4059
18	13		21.0214	35.9561
20.4	25		21.8995	42.4168
22.8	42		22.7777	49.8958
25.2	56		23.6559	58.5054
27.6	108		24.5341	68.3595
30	130		25.4123	79.588
32.4	196		26.2904	92.3449
34.8	307		27.1686	106.82
37.2	451		28.0468	123.263
39.6	623		28.925	142.003
42	901		29.8031	163.432
44.4	1111		30.6813	187.988
46.8	1428		31.5595	216.128
49.2	1685		32.4377	248.29
51.6	1788		33.3159	284.852
54	1700		34.194	326.113
56.4	1435		35.0722	372.289
58.8	1091		35.9504	423.506
61.2	830		36.8286	479.813
63.6	616		37.7067	541.203
66	441		38.5849	607.577
68.4	292		39.4631	678.753
70.8	219		40.3413	754.423
73.2	151		41.2195	834.103
75.6	96		42.0976	917.074
78	52		42.9758	1002.33
80.4	45		43.854	1088.56
82.8	28		44.7322	1174.08
85.2	27		45.6103	1256.91
87.6	20		46.4885	1334.8
90	14		47.3667	1405.34
92.4	16		48.2449	1466.1
94.8	12		49.1231	1514.84
97.2	5		50.0012	1549.61
99.6	5		50.8794	1568.98
102	11		51.7576	1572.15
104.4	1		52.6358	1558.98
106.8	3		53.5139	1530.03
109.2	3		54.3921	1486.5
111.6	2		55.2703	1430.1
114	2		56.1485	1362.95
116.4	2		57.0267	1287.37
118.8	1		57.9048	1205.78
			58.783	1120.53
			59.6612	1033.82
			60.5394	947.553
			61.4175	863.338
			62.2957	782.422
			63.1739	705.712
			64.0521	633.803
			64.9303	567.021
			65.8084	505.494
			66.6866	449.197
			67.5648	397.991
			68.443	351.674
			69.3211	309.969
			70.1993	272.575
			71.0775	239.147
			71.9557	209.34
			72.8338	182.81
			73.712	159.248
			74.5902	138.379
			75.4684	119.969
			76.3466	103.817
			77.2247	89.7428
			78.1029	77.5808
			78.9811	67.157
			79.8593	58.2901
			80.7374	50.7961
			81.6156	44.4905
			82.4938	39.1928
			83.372	34.7455
			84.2502	31.0106
			85.1283	27.8677
			86.0065	25.2212
			86.8847	22.985
			87.7629	21.0908
			88.641	19.4716
			89.5192	18.0664
			90.3974	16.8144
			91.2756	15.6644
			92.1538	14.5717
			93.0319	13.5075
			93.9101	12.4597
			94.7883	11.4309
			95.6665	10.4389
			96.5446	9.50687
			97.4228	8.65616
			98.301	7.89974
			99.1792	7.23873
			100.057	6.66055
			100.936	6.14539
			101.814	5.6723

[truncated: 17 more sheets: Figure_2j, Figure_3b-e, Figure_SI_2, Figure_SI_3a, Figure_SI_3b, Figure_SI_3c, Figure_SI_3d, Figure_SI_7, Figure_SI_8a, Figure_SI_8b, Figure_SI_9, Figure_SI_12d, Figure_SI_13, Figure_SI_14, Figure_SI_15, Figure_SI_16, Figure_SI_17]
